# Supplementary material for: Fibrillar Hydrogel Based on Cellulose Nanocrystals Crosslinked via Diels–Alder Reaction: Preparation and pH-Sensitive Release of Benzocaine
Source: Polymers (Basel). 2023 Dec 13;15(24):4689. doi: 10.3390/polym15244689 (PMC10748274; doi:10.3390/polym15244689)
Supplement: Supplementary file 1 [file polymers-15-04689-s001.zip]

Archive with 1 entries (1 files):
- polymers-2765208-supplementary.pdf
